# Supplementary material for: Incipient Bulk Polycrystal Plasticity Observed by Synchrotron In-Situ Topotomography
Source: Materials (Basel). 2018 Oct 18;11(10):2018. doi: 10.3390/ma11102018 (PMC6212872; doi:10.3390/ma11102018)
Supplement: Supplementary file 1 [file materials-11-02018-s001.zip]

Archive with 2 entries (2 files):
- sam8_g4_tt1_stack_dark.avi
- sam8_g4_tt23_stack_dark.avi
